# Supplementary material for: A 12-gene immune signature predicts prognosis and identifies KRT6B as a therapeutic target in lung adenocarcinoma
Source: Front Immunol. 2026 Feb 25;17:1693469. doi: 10.3389/fimmu.2026.1693469 (PMC12975743; doi:10.3389/fimmu.2026.1693469)
Supplement: Supplementary file 3 [file Table2.xlsx]

## Sheet: Sheet1
Variable	level	GS3141	GSE30219	GSE50081
n		58	85	127
age (median [IQR])		N	60.00 [55.00, 69.00]	69.92 [62.79, 75.69]
gender (%)	female	N	19 (22.4)	62 (48.8)
	male	N	66 (77.6)	65 (51.2)
T_stage (%)	T1	N	71 (83.5)	43 (33.9)
	T2	N	12 (14.1)	82 (64.6)
	T3	N	2 (2.4)	2 (1.6)
	T4	N	0 (0.0)	0 (0.0)
N_stage (%)	N0	N	82 (96.5)	94 (74.0)
	N1	N	3 (3.5)	33 (26.0)
	N2	N	0 (0.0)	0 (0.0)
	N3	N	0 (0.0)	0 (0.0)
M_stage (%)	M0	N	85 (100.0)	127 (100.0)
	M1	N	0 (0.0)	0 (0.0)
stage (%)	I	N	85 (100.0)	92 (72.4)
	II	N	0 (0.0)	35 (27.6)
	III	N	0 (0.0)	0 (0.0)
	IV	N	0 (0.0)	0 (0.0)
