# Supplementary material for: A 12-gene immune signature predicts prognosis and identifies KRT6B as a therapeutic target in lung adenocarcinoma
Source: Front Immunol. 2026 Feb 25;17:1693469. doi: 10.3389/fimmu.2026.1693469 (PMC12975743; doi:10.3389/fimmu.2026.1693469)
Supplement: Supplementary file 4 [file Table3.xlsx]

## Sheet: Sheet1
Name	Sequence (5'→3')
LDHA-F(homo)	GATTCAGCCCGATTCCGTTAC
LDHA-R(homo)	AGAGACACCAGCAACATTCATTC
TRPA1-F(homo)	ACAGAAGACAAGTCCTGCCG
TRPA1-R(homo)	GAGGGCTGTAAGCGGTTCAT
GCSAML-F(homo)	GATCCTCCCTGAGCTCCAATG
GCSAML-R(homo)	TGCAGGAACAAGGCCTACTAAC
ANLN-F(homo)	TCTCTTAACGGTGATGCTCTGA
ANLN-R(homo)	GTAATAGCCTTGGACTTGGATGTT
CIDEC-F(homo)	CCCACTGTCCCTCTCCCATA
CIDEC-R(homo)	AGCTTCCTTCATGATGCGCT
KRT6A-F(homo)	ACTCCTATGGCAGTGGTCTT
KRT6A-R(homo)	GAGGTGGTGGTGTACTTGATG
LGR4-F(homo)	ATTGCCTGCTTGCCTGAATC
LGR4-R(homo)	AGTACATGCCACAGTCGTAGT
F2RL1-F(homo)	CAGCTCTTGGTGGGAGACAT
F2RL1-R(homo)	TCCATGGCAGAAGATCGCAG
BTK-F(homo)	ACCAGTCTCCACAAGTGAGC
BTK-R(homo)	AATGTAGCCTTCCTGCCCAT
MS4A1-F(homo)	GGAGGATGTCTTCACTGGTGG
MS4A1-R(homo)	GGCAATGTGGAAGAGCCCAT
LINC00857-F(homo)	GAATTGGCCGCAAGAGTTCC
LINC00857-R(homo)	AGCCTGCTGTGTGTCTAAGC
CDH17-F(homo)	GAGAGGGAGTATGTCGTCTTGAT
CDH17-R(homo)	ACAACTTCCTTCCACACAACTG
actin-F(homo)	TGACGTGGACATCCGCAAAG
actin-R(homo)	CTGGAAGGTGGACAGCGAGG
KRT6B-F(homo)	TTCATCGACAAGGTGCGGT
KRT6B-R(homo)	CAGCTCCGAGTCCAGACGAC
